# Supplementary material for: Evaluation of Polycyclic Aromatic Hydrocarbons (PAHs) in Pork Meat Cooked with Two Different Methods
Source: Molecules. 2025 Apr 23;30(9):1886. doi: 10.3390/molecules30091886 (PMC12073552; doi:10.3390/molecules30091886)
Supplement: Supplementary file 1 [file molecules-30-01886-s001.zip]

Archive with 1 entries (1 files):
- molecules-3590250-supplementary.pdf
